# Supplementary material for: Ketoreductase TpdE from Rhodococcus jostii TMP1: characterization and application in the synthesis of chiral alcohols
Source: PeerJ. 2015 Nov 10;3:e1387. doi: 10.7717/peerj.1387 (PMC4647570; doi:10.7717/peerj.1387)
Supplement: Supplemental Information 1 [file peerj-03-1387-s006.zip]

Archive with 15 entries (14 files):
- Raw data/
- Raw data/2,3-butanediols standards GC.pdf
- Raw data/3-Hydroxybutan-2-yl nicotinate produced by TpdE chiral.PDF
- Raw data/3-Hydroxybutan-2-yl nicotinate produced NaBH4 chiral.PDF
- Raw data/diacetyl bioconversion GC.pdf
- Raw data/diketones consumption.xls
- Raw data/diones standard mix GC-MS.pdf
- Raw data/Heptandione conv GC-MS.pdf
- Raw data/Hexandione 2,3 conv GC-MS.pdf
- Raw data/Hexandione 3,4 conv GC-MS.pdf
- Raw data/Km.xls
- Raw data/Pentanedione conversion GC-MS.pdf
- Raw data/pH dependence.xls
- Raw data/TpdE gel electrophoresis.tif
- Raw data/TpdE substrates.xls
