# Supplementary material for: Ketoreductase TpdE from Rhodococcus jostii TMP1: characterization and application in the synthesis of chiral alcohols
Source: PeerJ. 2015 Nov 10;3:e1387. doi: 10.7717/peerj.1387 (PMC4647570; doi:10.7717/peerj.1387)
Supplement: Supplemental Information 1 [file peerj-03-1387-s006.zip › Raw data/diketones consumption.xls]

## Sheet: Sheet1
Wavelength	K	K	K+last	K+L po nakt.		Diacetilas (D)	D po nakt.	D+last	D+last po nakt.		Pentandionas(5)	5 po nakt.	5+last	5+last po nakt.	Wavelength	Heksandionas(6)	6 po nakt.	6+last	6+last po nakt.		Heptandionas(7)	7 po nakt.	7+last	7+last po nakt.
300	2.839	2.85	2.876	2.864		3.401	3.434	3.281	2.879		3.154	3.106	3.081	2.921	300	3.143	3.055	3.089	2.938		2.977	2.946	2.985	2.83
301	2.84	2.833	2.879	2.845		3.362	3.418	3.301	2.86		3.161	3.099	3.107	2.931	301	3.13	3.065	3.113	2.947		2.964	2.939	2.974	2.817
302	2.809	2.839	2.857	2.83		3.303	3.405	3.262	2.845		3.133	3.098	3.071	2.907	302	3.098	3.038	3.07	2.916		2.956	2.933	2.961	2.809
303	2.827	2.828	2.851	2.808		3.351	3.334	3.282	2.837		3.126	3.062	3.092	2.891	303	3.107	3.031	3.092	2.916		2.945	2.9	2.965	2.782
304	2.795	2.833	2.838	2.839		3.304	3.458	3.212	2.841		3.101	3.096	3.066	2.927	304	3.068	3.066	3.048	2.931		2.911	2.933	2.948	2.798
305	2.78	2.806	2.826	2.817		3.252	3.372	3.182	2.826		3.069	3.056	3.04	2.894	305	3.053	3.03	3.038	2.924		2.905	2.904	2.924	2.772
306	2.808	2.801	2.818	2.783		3.301	3.476	3.243	2.816		3.118	3.091	3.048	2.868	306	3.107	3.032	3.043	2.906		2.908	2.913	2.946	2.771
307	2.782	2.804	2.806	2.79		3.318	3.385	3.228	2.828		3.092	3.062	3.058	2.868	307	3.053	3.02	3.035	2.905		2.933	2.9	2.921	2.739
308	2.779	2.798	2.814	2.798		3.334	3.399	3.223	2.805		3.1	3.051	3.053	2.89	308	3.054	2.993	3.05	2.894		2.918	2.882	2.947	2.757
309	2.785	2.803	2.818	2.8		3.349	3.446	3.256	2.817		3.12	3.097	3.066	2.875	309	3.081	2.989	3.05	2.899		2.917	2.894	2.942	2.765
310	2.778	2.8	2.807	2.788		3.282	3.383	3.212	2.809		3.078	3.042	3.042	2.863	310	3.048	3	3.025	2.88		2.891	2.877	2.924	2.751
311	2.761	2.773	2.799	2.764		3.276	3.325	3.212	2.788		3.062	3.019	3.026	2.847	311	3.043	2.977	3.021	2.86		2.879	2.862	2.899	2.739
312	2.749	2.771	2.785	2.765		3.273	3.325	3.185	2.788		3.057	3.027	3.023	2.847	312	3.03	2.984	2.995	2.862		2.873	2.864	2.892	2.737
313	2.755	2.773	2.788	2.768		3.245	3.363	3.167	2.787		3.066	3.024	3.028	2.839	313	3.035	2.977	3	2.865		2.873	2.87	2.889	2.727
314	2.753	2.769	2.781	2.757		3.278	3.33	3.159	2.785		3.064	3.011	3.019	2.835	314	3.026	2.967	2.998	2.863		2.875	2.861	2.896	2.73
315	2.742	2.768	2.782	2.756		3.226	3.334	3.17	2.774		3.056	3.004	3.022	2.837	315	3.018	2.974	3.012	2.86		2.873	2.852	2.884	2.723
316	2.745	2.771	2.78	2.762		3.267	3.367	3.186	2.779		3.055	3.031	2.999	2.844	316	3.021	2.968	2.994	2.865		2.865	2.864	2.881	2.731
317	2.745	2.769	2.78	2.755		3.275	3.342	3.183	2.784		3.084	3.008	3.019	2.841	317	3.033	2.988	2.999	2.855		2.88	2.871	2.896	2.733
318	2.749	2.778	2.783	2.756		3.281	3.369	3.175	2.778		3.069	3.01	3.02	2.845	318	3.022	2.97	3.003	2.867		2.871	2.866	2.879	2.726
319	2.744	2.77	2.79	2.755		3.287	3.332	3.214	2.774		3.057	3.02	3.007	2.845	319	3.021	2.978	2.998	2.853		2.881	2.862	2.89	2.721
320	2.733	2.759	2.776	2.754		3.253	3.311	3.186	2.772		3.047	3	3.004	2.836	320	3.004	2.965	2.97	2.846		2.86	2.844	2.877	2.712
321	2.733	2.765	2.758	2.747		3.222	3.389	3.13	2.786		3.016	3.009	2.978	2.842	321	2.986	2.951	2.97	2.855		2.855	2.858	2.868	2.72
322	2.75	2.753	2.782	2.748		3.288	3.314	3.199	2.758		3.07	3.001	3.013	2.833	322	3.018	2.953	2.986	2.851		2.871	2.854	2.883	2.709
323	2.728	2.754	2.777	2.75		3.237	3.339	3.171	2.765		3.047	3.007	3.004	2.827	323	3.017	2.967	2.985	2.847		2.864	2.846	2.883	2.711
324	2.723	2.755	2.765	2.746		3.232	3.324	3.153	2.765		3.027	2.995	3.005	2.825	324	2.998	2.963	2.969	2.863		2.847	2.851	2.859	2.702
325	2.73	2.748	2.766	2.747		3.249	3.315	3.184	2.763		3.034	2.99	2.989	2.829	325	3.023	2.953	2.992	2.843		2.86	2.845	2.88	2.706
326	2.729	2.753	2.759	2.735		3.269	3.329	3.155	2.759		3.036	2.988	2.99	2.823	326	3	2.95	2.982	2.849		2.856	2.842	2.863	2.707
327	2.723	2.754	2.763	2.734		3.238	3.306	3.137	2.761		3.041	2.984	2.985	2.814	327	2.992	2.941	2.964	2.835		2.857	2.831	2.861	2.7
328	2.717	2.76	2.757	2.742		3.214	3.348	3.163	2.764		3.017	3.007	2.973	2.837	328	2.986	2.944	2.981	2.848		2.85	2.838	2.858	2.713
329	2.716	2.747	2.761	2.74		3.258	3.315	3.146	2.768		3.045	2.99	2.983	2.823	329	2.995	2.942	2.972	2.83		2.855	2.844	2.851	2.702
330	2.725	2.754	2.764	2.728		3.198	3.297	3.123	2.747		3.03	2.969	2.977	2.807	330	2.995	2.942	2.977	2.82		2.845	2.826	2.861	2.687
331	2.72	2.739	2.747	2.73		3.237	3.319	3.152	2.75		3.021	2.988	2.986	2.802	331	2.989	2.945	2.963	2.834		2.845	2.818	2.857	2.693
332	2.715	2.745	2.765	2.732		3.231	3.278	3.145	2.749		3.043	2.969	2.978	2.8	332	2.989	2.922	2.964	2.83		2.839	2.82	2.849	2.692
333	2.717	2.739	2.744	2.728		3.226	3.306	3.155	2.741		3.026	2.98	2.968	2.821	333	3.001	2.926	2.965	2.834		2.833	2.834	2.836	2.691
334	2.718	2.744	2.745	2.728		3.235	3.33	3.144	2.743		3.041	2.988	2.99	2.81	334	2.99	2.93	2.963	2.832		2.836	2.814	2.858	2.69
335	2.71	2.742	2.747	2.72		3.241	3.325	3.144	2.749		3.021	2.968	2.967	2.804	335	2.994	2.935	2.981	2.836		2.836	2.82	2.841	2.692
336	2.721	2.752	2.751	2.732		3.223	3.31	3.145	2.756		3.052	2.987	2.989	2.815	336	3.003	2.925	2.957	2.829		2.849	2.821	2.855	2.692
337	2.704	2.75	2.737	2.733		3.198	3.319	3.137	2.744		3.005	2.975	2.948	2.815	337	2.975	2.949	2.955	2.826		2.828	2.826	2.838	2.697
338	2.726	2.743	2.746	2.737		3.259	3.298	3.163	2.744		3.025	2.978	2.985	2.817	338	2.986	2.938	2.959	2.833		2.849	2.835	2.849	2.695
339	2.7	2.728	2.738	2.695		3.197	3.255	3.098	2.737		3.017	2.943	2.952	2.796	339	2.972	2.919	2.933	2.807		2.828	2.815	2.833	2.666
340	2.707	2.729	2.767	2.723		3.231	3.318	3.155	2.734		3.032	2.967	2.975	2.822	340	2.987	2.918	2.953	2.817		2.842	2.814	2.856	2.684
341	2.697	2.725	2.731	2.703		3.173	3.292	3.135	2.737		2.996	2.954	2.962	2.807	341	2.966	2.903	2.939	2.823		2.831	2.82	2.843	2.676
342	2.692	2.723	2.727	2.713		3.204	3.265	3.123	2.737		3.005	2.955	2.968	2.797	342	2.96	2.904	2.939	2.828		2.831	2.813	2.838	2.66
343	2.688	2.724	2.727	2.72		3.184	3.322	3.096	2.735		2.985	2.97	2.955	2.801	343	2.966	2.927	2.946	2.822		2.822	2.823	2.831	2.684
344	2.698	2.712	2.733	2.704		3.207	3.29	3.121	2.728		3.004	2.96	2.948	2.792	344	2.964	2.914	2.959	2.815		2.823	2.81	2.826	2.668
345	2.686	2.719	2.735	2.707		3.213	3.312	3.13	2.73		3.01	2.97	2.966	2.786	345	2.972	2.905	2.941	2.806		2.823	2.807	2.837	2.671
346	2.689	2.723	2.722	2.708		3.19	3.288	3.097	2.736		2.998	2.971	2.951	2.784	346	2.967	2.91	2.929	2.81		2.819	2.815	2.831	2.667
347	2.693	2.709	2.731	2.7		3.201	3.265	3.093	2.722		2.983	2.939	2.939	2.781	347	2.963	2.91	2.944	2.799		2.812	2.8	2.826	2.658
348	2.686	2.712	2.728	2.708		3.209	3.236	3.146	2.737		2.99	2.949	2.963	2.797	348	2.971	2.907	2.937	2.802		2.808	2.808	2.827	2.669
349	2.691	2.716	2.729	2.703		3.195	3.277	3.185	2.719		2.99	2.959	2.945	2.789	349	2.961	2.919	2.939	2.798		2.811	2.811	2.817	2.665
350	2.683	2.707	2.723	2.699		3.182	3.296	3.126	2.722		2.982	2.955	2.948	2.774	350	2.97	2.908	2.954	2.814		2.8	2.803	2.822	2.657
351	2.676	2.703	2.698	2.69		3.178	3.283	3.09	2.702		2.961	2.932	2.934	2.771	351	2.969	2.905	2.924	2.789		2.798	2.797	2.81	2.652
352	2.682	2.702	2.704	2.688		3.209	3.259	3.126	2.711		2.996	2.937	2.939	2.77	352	2.954	2.901	2.914	2.782		2.804	2.792	2.811	2.652
353	2.678	2.696	2.705	2.676		3.17	3.234	3.09	2.695		2.97	2.94	2.94	2.763	353	2.936	2.875	2.908	2.792		2.797	2.782	2.809	2.648
354	2.673	2.697	2.707	2.683		3.188	3.309	3.119	2.706		2.994	2.943	2.956	2.768	354	2.962	2.889	2.924	2.799		2.802	2.794	2.81	2.646
355	2.665	2.697	2.7	2.679		3.191	3.265	3.107	2.699		2.982	2.938	2.94	2.76	355	2.943	2.883	2.92	2.786		2.795	2.775	2.804	2.643
356	2.667	2.688	2.692	2.68		3.202	3.253	3.106	2.693		2.977	2.942	2.943	2.756	356	2.961	2.882	2.929	2.778		2.792	2.784	2.812	2.641
357	2.657	2.683	2.683	2.668		3.168	3.267	3.112	2.695		2.972	2.929	2.939	2.75	357	2.941	2.881	2.915	2.775		2.78	2.78	2.798	2.631
358	2.651	2.676	2.681	2.665		3.155	3.273	3.085	2.688		2.97	2.927	2.935	2.742	358	2.92	2.871	2.91	2.77		2.778	2.78	2.783	2.628
359	2.65	2.676	2.68	2.663		3.144	3.255	3.107	2.682		2.97	2.919	2.922	2.746	359	2.932	2.871	2.912	2.764		2.781	2.773	2.792	2.629
360	2.648	2.674	2.676	2.656		3.157	3.248	3.085	2.674		2.955	2.918	2.921	2.742	360	2.932	2.865	2.909	2.761		2.777	2.773	2.788	2.625
361	2.638	2.66	2.669	2.646		3.138	3.22	3.055	2.67		2.945	2.898	2.913	2.734	361	2.917	2.856	2.898	2.748		2.761	2.757	2.779	2.615
362	2.639	2.659	2.664	2.645		3.136	3.242	3.071	2.673		2.941	2.909	2.916	2.733	362	2.92	2.855	2.899	2.746		2.76	2.757	2.775	2.618
363	2.638	2.662	2.666	2.646		3.156	3.256	3.086	2.663		2.941	2.919	2.926	2.737	363	2.919	2.849	2.898	2.753		2.756	2.757	2.783	2.612
364	2.63	2.651	2.656	2.633		3.151	3.22	3.067	2.66		2.929	2.904	2.915	2.718	364	2.893	2.837	2.878	2.743		2.76	2.758	2.778	2.609
365	2.626	2.644	2.663	2.632		3.142	3.19	3.065	2.646		2.929	2.901	2.881	2.713	365	2.896	2.837	2.887	2.726		2.755	2.748	2.785	2.602
366	2.618	2.639	2.648	2.619		3.14	3.196	3.047	2.649		2.93	2.899	2.892	2.715	366	2.89	2.829	2.869	2.727		2.742	2.744	2.774	2.599
367	2.631	2.643	2.648	2.627		3.167	3.242	3.059	2.653		2.939	2.905	2.913	2.73	367	2.907	2.852	2.888	2.731		2.754	2.735	2.769	2.602
368	2.617	2.64	2.642	2.637		3.112	3.232	3.056	2.664		2.914	2.907	2.865	2.721	368	2.864	2.843	2.876	2.726		2.749	2.745	2.76	2.614
369	2.621	2.635	2.644	2.625		3.142	3.197	3.04	2.637		2.918	2.881	2.896	2.717	369	2.885	2.829	2.864	2.716		2.745	2.737	2.77	2.61
370	2.59	2.591	2.632	2.589		3.13	3.133	3.06	2.598		2.901	2.838	2.865	2.676	370	2.878	2.782	2.846	2.669		2.733	2.693	2.727	2.58
371	2.595	2.591	2.613	2.582		3.101	3.183	3.005	2.602		2.893	2.855	2.851	2.681	371	2.858	2.777	2.819	2.681		2.721	2.691	2.706	2.578
372	2.581	2.576	2.621	2.581		3.06	3.184	2.988	2.603		2.879	2.854	2.853	2.675	372	2.86	2.789	2.833	2.68		2.708	2.692	2.708	2.574
373	2.594	2.583	2.61	2.59		3.12	3.189	2.984	2.615		2.895	2.86	2.823	2.686	373	2.835	2.801	2.803	2.682		2.699	2.69	2.706	2.593
374	2.604	2.58	2.618	2.591		3.111	3.204	3.017	2.601		2.916	2.848	2.84	2.677	374	2.855	2.785	2.831	2.67		2.722	2.681	2.709	2.596
375	2.6	2.594	2.637	2.586		3.092	3.159	3.014	2.609		2.9	2.845	2.837	2.685	375	2.857	2.806	2.821	2.679		2.715	2.682	2.717	2.593
376	2.612	2.594	2.629	2.594		3.096	3.217	3.032	2.617		2.908	2.885	2.844	2.699	376	2.856	2.803	2.814	2.69		2.716	2.699	2.722	2.598
377	2.617	2.598	2.634	2.602		3.113	3.226	3.042	2.62		2.929	2.871	2.858	2.694	377	2.874	2.802	2.818	2.684		2.722	2.688	2.718	2.606
378	2.608	2.588	2.649	2.594		3.127	3.181	3.016	2.609		2.913	2.863	2.85	2.685	378	2.864	2.791	2.838	2.692		2.712	2.682	2.714	2.603
379	2.614	2.597	2.645	2.594		3.126	3.239	3.063	2.625		2.93	2.873	2.853	2.701	379	2.862	2.807	2.825	2.703		2.723	2.69	2.715	2.614
380	2.611	2.598	2.635	2.595		3.098	3.216	3.029	2.629		2.925	2.874	2.829	2.714	380	2.845	2.799	2.808	2.698		2.727	2.682	2.707	2.625
381	2.624	2.583	2.641	2.588		3.112	3.197	3.054	2.627		2.924	2.873	2.839	2.707	381	2.862	2.785	2.805	2.685		2.71	2.672	2.705	2.616
382	2.624	2.594	2.642	2.598		3.109	3.222	3.04	2.635		2.915	2.893	2.834	2.712	382	2.869	2.8	2.82	2.719		2.719	2.685	2.691	2.637
383	2.639	2.589	2.654	2.596		3.128	3.172	3.055	2.633		2.935	2.865	2.835	2.705	383	2.883	2.801	2.821	2.708		2.743	2.682	2.702	2.629
384	2.65	2.587	2.655	2.598		3.161	3.13	3.067	2.646		2.971	2.894	2.856	2.733	384	2.888	2.808	2.838	2.713		2.74	2.697	2.707	2.652
385	2.64	2.598	2.649	2.591		3.078	3.027	3.028	2.638		2.935	2.876	2.832	2.731	385	2.839	2.796	2.806	2.709		2.731	2.696	2.679	2.649
386	2.643	2.582	2.65	2.581		3.106	2.844	3.055	2.619		2.955	2.874	2.831	2.718	386	2.849	2.772	2.796	2.702		2.742	2.691	2.677	2.643
387	2.638	2.567	2.658	2.557		3.096	2.629	3.041	2.587		2.953	2.873	2.79	2.722	387	2.825	2.752	2.777	2.712		2.741	2.692	2.652	2.635
388	2.605	2.511	2.61	2.485		3.002	2.406	3.004	2.512		2.94	2.837	2.732	2.695	388	2.742	2.668	2.719	2.677		2.715	2.665	2.569	2.628
389	2.518	2.417	2.527	2.378		2.843	2.203	2.902	2.4		2.868	2.769	2.593	2.646	389	2.575	2.544	2.578	2.654		2.615	2.633	2.443	2.57
390	2.362	2.247	2.378	2.198		2.63	1.991	2.733	2.208		2.713	2.624	2.403	2.524	390	2.374	2.339	2.383	2.53		2.461	2.542	2.249	2.465
391	2.203	2.075	2.218	2.012		2.435	1.828	2.56	2.024		2.551	2.478	2.216	2.378	391	2.18	2.153	2.189	2.387		2.301	2.419	2.07	2.322
392	2.042	1.911	2.057	1.853		2.253	1.707	2.384	1.863		2.375	2.309	2.049	2.222	392	2.013	1.984	2.021	2.239		2.135	2.275	1.902	2.173
393	1.842	1.717	1.856	1.657		2.054	1.579	2.172	1.675		2.173	2.105	1.856	2.024	393	1.817	1.792	1.82	2.035		1.928	2.07	1.709	1.973
394	1.648	1.53	1.66	1.476		1.859	1.457	1.966	1.495		1.97	1.9	1.666	1.823	394	1.635	1.607	1.634	1.834		1.73	1.862	1.522	1.77
395	1.495	1.384	1.511	1.335		1.716	1.369	1.806	1.359		1.81	1.744	1.523	1.662	395	1.494	1.465	1.489	1.672		1.575	1.694	1.38	1.611
396	1.347	1.241	1.36	1.199		1.57	1.284	1.648	1.224		1.651	1.585	1.384	1.5	396	1.361	1.332	1.345	1.51		1.421	1.522	1.239	1.453
397	1.208	1.113	1.218	1.076		1.441	1.209	1.504	1.103		1.509	1.443	1.256	1.356	397	1.236	1.206	1.217	1.357		1.282	1.368	1.11	1.305
398	1.1	1.009	1.109	0.979		1.339	1.149	1.389	1.007		1.394	1.329	1.153	1.238	398	1.138	1.11	1.114	1.242		1.169	1.244	1.011	1.19
399	1.006	0.92	1.014	0.895		1.249	1.097	1.29	0.925		1.293	1.23	1.066	1.136	399	1.053	1.025	1.024	1.138		1.072	1.134	0.922	1.088
400	0.925	0.843	0.93	0.82		1.172	1.053	1.202	0.852		1.208	1.145	0.989	1.048	400	0.98	0.951	0.947	1.048		0.988	1.039	0.846	1
401	0.848	0.774	0.855	0.753		1.1	1.013	1.122	0.787		1.13	1.067	0.92	0.967	401	0.912	0.885	0.875	0.967		0.91	0.954	0.776	0.92
402	0.783	0.712	0.787	0.694		1.039	0.979	1.053	0.729		1.061	1	0.858	0.896	402	0.854	0.827	0.813	0.894		0.843	0.879	0.715	0.85
403	0.727	0.661	0.732	0.646		0.986	0.95	0.994	0.681		1.003	0.944	0.807	0.836	403	0.804	0.778	0.761	0.832		0.785	0.815	0.664	0.791
404	0.685	0.622	0.689	0.608		0.945	0.928	0.949	0.644		0.961	0.901	0.767	0.791	404	0.766	0.74	0.721	0.787		0.741	0.766	0.624	0.745
405	0.648	0.588	0.652	0.576		0.911	0.909	0.909	0.613		0.923	0.864	0.733	0.751	405	0.734	0.708	0.687	0.747		0.704	0.724	0.59	0.706
406	0.616	0.558	0.619	0.547		0.88	0.894	0.876	0.586		0.89	0.831	0.704	0.715	406	0.706	0.68	0.656	0.711		0.67	0.688	0.56	0.672
407	0.585	0.53	0.588	0.52		0.851	0.878	0.841	0.558		0.86	0.801	0.675	0.681	407	0.678	0.653	0.627	0.677		0.638	0.652	0.532	0.638
408	0.558	0.505	0.56	0.495		0.825	0.865	0.812	0.534		0.833	0.774	0.65	0.651	408	0.655	0.629	0.602	0.646		0.61	0.621	0.507	0.609
409	0.532	0.48	0.534	0.472		0.8	0.852	0.784	0.51		0.808	0.75	0.626	0.623	409	0.631	0.606	0.577	0.618		0.583	0.591	0.483	0.581
410	0.511	0.462	0.513	0.455		0.781	0.843	0.762	0.494		0.79	0.732	0.608	0.601	410	0.614	0.589	0.559	0.596		0.561	0.569	0.464	0.561
411	0.495	0.448	0.497	0.44		0.765	0.835	0.744	0.479		0.774	0.716	0.592	0.583	411	0.599	0.575	0.543	0.577		0.545	0.55	0.449	0.542
412	0.48	0.434	0.482	0.426		0.75	0.827	0.727	0.466		0.761	0.702	0.579	0.566	412	0.586	0.562	0.53	0.56		0.529	0.533	0.436	0.526
413	0.465	0.421	0.466	0.413		0.736	0.82	0.71	0.452		0.747	0.689	0.565	0.55	413	0.573	0.548	0.514	0.543		0.513	0.516	0.422	0.51
414	0.452	0.408	0.452	0.4		0.721	0.812	0.694	0.439		0.735	0.676	0.553	0.534	414	0.561	0.536	0.502	0.527		0.499	0.5	0.409	0.494
415	0.439	0.397	0.44	0.39		0.709	0.806	0.68	0.428		0.725	0.666	0.541	0.52	415	0.549	0.525	0.491	0.513		0.486	0.486	0.398	0.481
416	0.428	0.386	0.429	0.379		0.698	0.799	0.667	0.417		0.715	0.656	0.531	0.507	416	0.54	0.514	0.48	0.5		0.474	0.474	0.387	0.468
417	0.418	0.377	0.419	0.37		0.688	0.794	0.655	0.408		0.707	0.647	0.523	0.496	417	0.531	0.505	0.471	0.488		0.463	0.462	0.379	0.457
418	0.409	0.369	0.41	0.362		0.678	0.787	0.645	0.399		0.698	0.639	0.515	0.486	418	0.523	0.497	0.462	0.477		0.453	0.452	0.371	0.447
419	0.401	0.361	0.401	0.355		0.67	0.782	0.635	0.391		0.691	0.631	0.507	0.477	419	0.516	0.49	0.454	0.468		0.445	0.443	0.364	0.438
420	0.394	0.355	0.394	0.347		0.661	0.776	0.626	0.384		0.684	0.623	0.5	0.468	420	0.509	0.482	0.447	0.458		0.437	0.434	0.356	0.429
421	0.388	0.349	0.388	0.342		0.654	0.771	0.618	0.378		0.678	0.617	0.494	0.461	421	0.503	0.476	0.441	0.451		0.43	0.427	0.351	0.422
422	0.381	0.343	0.382	0.336		0.647	0.766	0.611	0.373		0.673	0.61	0.488	0.453	422	0.498	0.47	0.435	0.443		0.424	0.419	0.345	0.415
423	0.375	0.337	0.375	0.329		0.64	0.762	0.602	0.366		0.667	0.604	0.482	0.446	423	0.492	0.464	0.428	0.434		0.416	0.412	0.339	0.407
424	0.369	0.331	0.369	0.324		0.633	0.758	0.595	0.36		0.662	0.598	0.477	0.439	424	0.487	0.458	0.423	0.427		0.409	0.405	0.334	0.4
425	0.364	0.327	0.364	0.319		0.629	0.755	0.59	0.355		0.658	0.594	0.473	0.433	425	0.483	0.453	0.418	0.421		0.404	0.399	0.33	0.394
426	0.36	0.323	0.359	0.315		0.623	0.753	0.584	0.351		0.655	0.59	0.468	0.427	426	0.479	0.449	0.414	0.415		0.4	0.394	0.325	0.389
427	0.355	0.318	0.354	0.31		0.619	0.752	0.579	0.347		0.652	0.586	0.464	0.422	427	0.475	0.445	0.409	0.409		0.395	0.388	0.321	0.383
428	0.35	0.314	0.35	0.306		0.614	0.75	0.573	0.341		0.649	0.583	0.461	0.416	428	0.471	0.44	0.405	0.403		0.389	0.383	0.317	0.377
429	0.346	0.31	0.345	0.302		0.61	0.75	0.568	0.336		0.647	0.58	0.458	0.411	429	0.468	0.436	0.401	0.397		0.385	0.377	0.313	0.372
430	0.342	0.306	0.341	0.297		0.606	0.75	0.564	0.332		0.646	0.579	0.454	0.406	430	0.465	0.433	0.397	0.392		0.381	0.373	0.309	0.366
431	0.338	0.302	0.337	0.293		0.603	0.751	0.56	0.327		0.644	0.577	0.452	0.401	431	0.462	0.429	0.394	0.386		0.376	0.367	0.306	0.361
432	0.334	0.299	0.333	0.29		0.6	0.752	0.556	0.324		0.643	0.576	0.449	0.397	432	0.459	0.426	0.391	0.382		0.373	0.364	0.302	0.357
433	0.33	0.295	0.329	0.287		0.597	0.753	0.552	0.32		0.642	0.575	0.446	0.393	433	0.457	0.423	0.387	0.377		0.369	0.36	0.299	0.352
434	0.327	0.292	0.326	0.283		0.595	0.754	0.55	0.317		0.641	0.573	0.444	0.389	434	0.456	0.421	0.385	0.373		0.366	0.356	0.296	0.349
435	0.324	0.289	0.323	0.28		0.593	0.755	0.547	0.314		0.641	0.572	0.443	0.385	435	0.454	0.419	0.383	0.369		0.363	0.352	0.294	0.344
436	0.321	0.286	0.32	0.277		0.592	0.757	0.544	0.311		0.64	0.571	0.44	0.382	436	0.452	0.416	0.38	0.365		0.36	0.349	0.291	0.341
437	0.318	0.283	0.317	0.274		0.59	0.758	0.542	0.307		0.639	0.57	0.438	0.378	437	0.45	0.413	0.377	0.361		0.357	0.346	0.288	0.337
438	0.315	0.281	0.314	0.271		0.588	0.758	0.54	0.304		0.637	0.568	0.436	0.375	438	0.448	0.411	0.375	0.357		0.354	0.342	0.285	0.333
439	0.312	0.278	0.31	0.269		0.587	0.759	0.538	0.301		0.636	0.566	0.433	0.371	439	0.446	0.408	0.373	0.354		0.351	0.339	0.283	0.329
440	0.31	0.276	0.308	0.266		0.586	0.759	0.536	0.299		0.634	0.564	0.431	0.368	440	0.444	0.406	0.371	0.35		0.349	0.336	0.28	0.327
441	0.307	0.274	0.306	0.264		0.585	0.759	0.535	0.297		0.632	0.562	0.429	0.365	441	0.443	0.404	0.369	0.348		0.347	0.334	0.279	0.324
442	0.305	0.271	0.303	0.262		0.584	0.758	0.534	0.296		0.63	0.559	0.427	0.363	442	0.442	0.402	0.367	0.345		0.345	0.332	0.277	0.321
443	0.303	0.269	0.3	0.26		0.582	0.757	0.532	0.292		0.626	0.556	0.425	0.36	443	0.439	0.4	0.365	0.342		0.343	0.329	0.274	0.318
444	0.3	0.267	0.298	0.257		0.582	0.754	0.532	0.289		0.622	0.552	0.422	0.357	444	0.438	0.396	0.363	0.339		0.341	0.326	0.272	0.315
445	0.298	0.264	0.296	0.255		0.581	0.752	0.531	0.287		0.617	0.547	0.42	0.354	445	0.435	0.394	0.361	0.336		0.339	0.324	0.27	0.312
446	0.295	0.262	0.294	0.253		0.58	0.748	0.53	0.285		0.612	0.542	0.417	0.351	446	0.434	0.391	0.359	0.333		0.337	0.322	0.269	0.309
447	0.294	0.261	0.292	0.251		0.58	0.745	0.53	0.285		0.608	0.536	0.415	0.349	447	0.432	0.389	0.358	0.331		0.335	0.32	0.267	0.307
448	0.292	0.259	0.289	0.249		0.579	0.742	0.53	0.283		0.602	0.53	0.412	0.347	448	0.431	0.387	0.356	0.329		0.334	0.318	0.265	0.305
449	0.29	0.257	0.287	0.248		0.58	0.738	0.53	0.281		0.597	0.524	0.41	0.345	449	0.429	0.385	0.355	0.327		0.333	0.317	0.264	0.303
450	0.288	0.256	0.285	0.246		0.58	0.735	0.531	0.28		0.591	0.519	0.407	0.343	450	0.427	0.382	0.354	0.325		0.331	0.315	0.262	0.301
451	0.286	0.253	0.283	0.244		0.58	0.732	0.532	0.278		0.586	0.513	0.405	0.341	451	0.426	0.379	0.353	0.322		0.33	0.313	0.261	0.298
452	0.284	0.252	0.281	0.243		0.58	0.73	0.532	0.276		0.581	0.507	0.402	0.339	452	0.424	0.377	0.351	0.321		0.328	0.312	0.259	0.296
453	0.282	0.25	0.279	0.241		0.581	0.729	0.533	0.275		0.576	0.502	0.4	0.337	453	0.423	0.375	0.35	0.319		0.327	0.31	0.258	0.294
454	0.281	0.249	0.278	0.239		0.583	0.728	0.535	0.273		0.572	0.498	0.398	0.335	454	0.423	0.373	0.35	0.318		0.327	0.309	0.257	0.292
455	0.279	0.247	0.276	0.238		0.585	0.728	0.537	0.272		0.569	0.493	0.396	0.333	455	0.422	0.372	0.349	0.316		0.326	0.308	0.255	0.291
456	0.277	0.246	0.274	0.237		0.586	0.729	0.539	0.271		0.565	0.49	0.394	0.333	456	0.421	0.37	0.348	0.315		0.325	0.306	0.254	0.289
457	0.275	0.245	0.273	0.235		0.589	0.729	0.541	0.269		0.561	0.487	0.393	0.331	457	0.42	0.369	0.347	0.314		0.324	0.305	0.253	0.287
458	0.273	0.243	0.271	0.233		0.591	0.731	0.544	0.267		0.558	0.483	0.392	0.33	458	0.419	0.367	0.347	0.312		0.323	0.304	0.251	0.286
459	0.272	0.241	0.269	0.232		0.593	0.732	0.546	0.267		0.555	0.48	0.39	0.328	459	0.418	0.366	0.347	0.311		0.322	0.303	0.25	0.284
460	0.27	0.24	0.268	0.231		0.596	0.735	0.549	0.267		0.552	0.477	0.389	0.327	460	0.418	0.365	0.346	0.311		0.322	0.303	0.25	0.283
461	0.269	0.239	0.266	0.23		0.599	0.737	0.552	0.267		0.549	0.474	0.388	0.326	461	0.418	0.364	0.347	0.31		0.322	0.302	0.249	0.282
462	0.267	0.237	0.264	0.229		0.604	0.74	0.556	0.265		0.546	0.471	0.387	0.325	462	0.418	0.363	0.346	0.31		0.321	0.301	0.247	0.28
463	0.265	0.236	0.263	0.227		0.608	0.744	0.56	0.264		0.544	0.469	0.386	0.324	463	0.418	0.362	0.347	0.309		0.321	0.301	0.246	0.279
464	0.264	0.235	0.261	0.226		0.612	0.747	0.564	0.263		0.541	0.466	0.385	0.323	464	0.417	0.361	0.347	0.309		0.321	0.3	0.245	0.278
465	0.263	0.233	0.26	0.225		0.616	0.751	0.568	0.262		0.538	0.464	0.385	0.322	465	0.418	0.361	0.347	0.308		0.321	0.299	0.245	0.277
466	0.261	0.232	0.259	0.224		0.62	0.755	0.572	0.262		0.536	0.461	0.384	0.321	466	0.418	0.36	0.347	0.308		0.321	0.299	0.244	0.275
467	0.26	0.23	0.257	0.222		0.625	0.759	0.576	0.261		0.534	0.459	0.383	0.32	467	0.418	0.359	0.348	0.308		0.321	0.298	0.244	0.274
468	0.258	0.23	0.255	0.222		0.63	0.763	0.581	0.261		0.532	0.457	0.383	0.32	468	0.418	0.359	0.348	0.308		0.321	0.298	0.243	0.274
469	0.257	0.228	0.254	0.221		0.636	0.768	0.586	0.26		0.529	0.455	0.382	0.319	469	0.418	0.358	0.348	0.308		0.321	0.298	0.242	0.273
470	0.256	0.227	0.253	0.219		0.642	0.773	0.592	0.259		0.527	0.452	0.382	0.319	470	0.419	0.358	0.35	0.308		0.321	0.298	0.242	0.272
471	0.254	0.226	0.251	0.219		0.647	0.777	0.596	0.259		0.524	0.451	0.381	0.318	471	0.419	0.358	0.35	0.308		0.321	0.298	0.24	0.271
472	0.252	0.224	0.25	0.218		0.653	0.783	0.602	0.259		0.522	0.448	0.381	0.318	472	0.42	0.358	0.35	0.308		0.321	0.298	0.24	0.27
473	0.251	0.223	0.248	0.216		0.659	0.788	0.607	0.258		0.52	0.446	0.381	0.317	473	0.42	0.357	0.351	0.308		0.321	0.298	0.239	0.269
474	0.25	0.222	0.247	0.216		0.664	0.793	0.613	0.258		0.518	0.445	0.38	0.317	474	0.421	0.357	0.352	0.309		0.322	0.298	0.239	0.269
475	0.248	0.221	0.246	0.215		0.671	0.799	0.619	0.257		0.516	0.442	0.38	0.316	475	0.421	0.357	0.353	0.309		0.322	0.297	0.238	0.267
476	0.247	0.219	0.244	0.214		0.678	0.805	0.625	0.256		0.514	0.44	0.38	0.316	476	0.422	0.357	0.354	0.31		0.322	0.298	0.237	0.267
477	0.246	0.219	0.243	0.213		0.685	0.811	0.631	0.257		0.513	0.439	0.381	0.316	477	0.423	0.357	0.355	0.31		0.323	0.298	0.237	0.266
478	0.244	0.217	0.242	0.212		0.691	0.816	0.637	0.256		0.51	0.436	0.38	0.315	478	0.424	0.357	0.356	0.31		0.324	0.298	0.236	0.265
479	0.243	0.216	0.241	0.211		0.699	0.823	0.644	0.257		0.509	0.435	0.38	0.315	479	0.425	0.357	0.357	0.311		0.324	0.298	0.236	0.265
480	0.242	0.215	0.239	0.21		0.707	0.83	0.652	0.256		0.507	0.433	0.38	0.315	480	0.425	0.357	0.359	0.312		0.325	0.298	0.236	0.264
481	0.24	0.214	0.238	0.209		0.714	0.838	0.659	0.255		0.505	0.432	0.38	0.315	481	0.427	0.358	0.36	0.313		0.325	0.299	0.235	0.264
482	0.238	0.211	0.236	0.208		0.724	0.845	0.668	0.253		0.503	0.429	0.381	0.315	482	0.428	0.358	0.362	0.314		0.326	0.299	0.234	0.262
483	0.237	0.211	0.235	0.207		0.73	0.851	0.674	0.254		0.501	0.428	0.381	0.315	483	0.428	0.358	0.363	0.314		0.327	0.299	0.234	0.262
484	0.236	0.21	0.234	0.206		0.735	0.856	0.679	0.256		0.5	0.427	0.38	0.314	484	0.429	0.358	0.363	0.314		0.327	0.299	0.234	0.262
485	0.235	0.209	0.232	0.206		0.741	0.861	0.685	0.257		0.499	0.426	0.38	0.314	485	0.43	0.359	0.365	0.315		0.328	0.3	0.233	0.262
486	0.233	0.208	0.231	0.205		0.752	0.871	0.694	0.255		0.497	0.424	0.381	0.314	486	0.432	0.36	0.367	0.316		0.329	0.3	0.233	0.261
487	0.231	0.206	0.229	0.203		0.762	0.879	0.703	0.254		0.496	0.423	0.381	0.314	487	0.433	0.36	0.369	0.317		0.329	0.301	0.232	0.26
488	0.23	0.206	0.228	0.203		0.768	0.885	0.709	0.256		0.495	0.422	0.381	0.314	488	0.434	0.361	0.37	0.318		0.33	0.301	0.232	0.26
489	0.229	0.205	0.227	0.202		0.775	0.891	0.716	0.256		0.494	0.421	0.382	0.313	489	0.436	0.362	0.371	0.319		0.331	0.302	0.231	0.26
490	0.227	0.203	0.225	0.201		0.786	0.901	0.726	0.255		0.493	0.42	0.382	0.314	490	0.438	0.363	0.374	0.321		0.332	0.302	0.231	0.259
491	0.225	0.202	0.224	0.2		0.796	0.909	0.734	0.254		0.491	0.418	0.383	0.314	491	0.439	0.363	0.375	0.322		0.332	0.303	0.23	0.258
492	0.225	0.201	0.223	0.2		0.802	0.915	0.74	0.255		0.491	0.417	0.383	0.314	492	0.44	0.364	0.376	0.322		0.333	0.303	0.23	0.259
493	0.223	0.2	0.222	0.199		0.809	0.921	0.747	0.257		0.49	0.416	0.383	0.313	493	0.442	0.365	0.378	0.323		0.334	0.304	0.23	0.258
494	0.222	0.199	0.22	0.198		0.818	0.929	0.756	0.256		0.49	0.416	0.384	0.314	494	0.444	0.366	0.38	0.325		0.335	0.305	0.23	0.258
495	0.22	0.198	0.218	0.197		0.829	0.939	0.765	0.255		0.489	0.416	0.385	0.314	495	0.446	0.368	0.382	0.327		0.336	0.306	0.229	0.257
496	0.219	0.196	0.217	0.196		0.84	0.948	0.775	0.254		0.488	0.415	0.386	0.314	496	0.448	0.369	0.384	0.327		0.338	0.306	0.229	0.257
497	0.218	0.195	0.216	0.196		0.848	0.956	0.783	0.255		0.488	0.414	0.387	0.315	497	0.45	0.37	0.386	0.329		0.339	0.307	0.229	0.257
498	0.217	0.194	0.215	0.195		0.856	0.964	0.79	0.256		0.488	0.414	0.387	0.315	498	0.452	0.371	0.388	0.33		0.339	0.307	0.229	0.257
499	0.215	0.193	0.213	0.194		0.865	0.971	0.798	0.256		0.488	0.413	0.388	0.315	499	0.454	0.372	0.39	0.332		0.341	0.308	0.228	0.256
500	0.214	0.192	0.212	0.193		0.874	0.981	0.806	0.256		0.488	0.413	0.389	0.315	500	0.456	0.374	0.392	0.333		0.342	0.31	0.228	0.256
501	0.213	0.191	0.211	0.193		0.883	0.988	0.814	0.256		0.488	0.413	0.39	0.316	501	0.458	0.376	0.394	0.334		0.343	0.311	0.228	0.256
502	0.211	0.19	0.21	0.193		0.893	0.997	0.823	0.256		0.487	0.412	0.39	0.315	502	0.46	0.377	0.397	0.336		0.344	0.311	0.227	0.256
503	0.21	0.189	0.208	0.192		0.903	1.006	0.832	0.255		0.488	0.412	0.392	0.316	503	0.463	0.379	0.398	0.338		0.345	0.312	0.227	0.256
504	0.209	0.188	0.207	0.191		0.912	1.014	0.84	0.256		0.488	0.412	0.394	0.317	504	0.466	0.38	0.401	0.339		0.347	0.313	0.227	0.255
505	0.207	0.186	0.206	0.19		0.922	1.024	0.849	0.256		0.489	0.413	0.394	0.317	505	0.468	0.382	0.404	0.341		0.348	0.314	0.227	0.255
506	0.206	0.186	0.205	0.189		0.932	1.033	0.858	0.256		0.49	0.413	0.395	0.317	506	0.471	0.384	0.406	0.343		0.349	0.315	0.227	0.255
507	0.205	0.185	0.203	0.189		0.942	1.043	0.868	0.256		0.491	0.414	0.397	0.318	507	0.474	0.386	0.409	0.345		0.351	0.316	0.227	0.255
508	0.204	0.184	0.202	0.188		0.953	1.053	0.877	0.257		0.491	0.414	0.398	0.319	508	0.477	0.389	0.412	0.347		0.353	0.318	0.227	0.255
509	0.202	0.183	0.201	0.188		0.964	1.063	0.887	0.258		0.492	0.414	0.4	0.32	509	0.479	0.391	0.414	0.349		0.354	0.319	0.226	0.256
510	0.202	0.182	0.2	0.187		0.974	1.071	0.895	0.258		0.493	0.414	0.401	0.32	510	0.482	0.393	0.416	0.351		0.355	0.32	0.226	0.255
511	0.201	0.181	0.199	0.187		0.984	1.081	0.904	0.258		0.495	0.415	0.403	0.321	511	0.485	0.395	0.42	0.353		0.357	0.321	0.227	0.255
512	0.199	0.18	0.198	0.186		0.994	1.089	0.913	0.258		0.496	0.416	0.404	0.322	512	0.489	0.397	0.422	0.354		0.359	0.322	0.227	0.256
513	0.198	0.179	0.197	0.186		1.002	1.097	0.921	0.259		0.497	0.417	0.406	0.323	513	0.491	0.399	0.425	0.356		0.36	0.323	0.226	0.255
514	0.197	0.179	0.196	0.185		1.012	1.106	0.93	0.26		0.498	0.418	0.408	0.324	514	0.494	0.402	0.428	0.358		0.361	0.325	0.227	0.256
515	0.196	0.178	0.195	0.184		1.022	1.114	0.939	0.26		0.5	0.419	0.409	0.325	515	0.497	0.404	0.431	0.36		0.363	0.326	0.227	0.256
516	0.194	0.177	0.194	0.184		1.032	1.123	0.948	0.259		0.501	0.421	0.411	0.326	516	0.501	0.406	0.433	0.362		0.364	0.328	0.227	0.256
517	0.194	0.176	0.193	0.183		1.042	1.131	0.956	0.26		0.503	0.421	0.413	0.327	517	0.504	0.408	0.436	0.365		0.366	0.329	0.227	0.256
518	0.192	0.175	0.191	0.182		1.051	1.139	0.965	0.26		0.505	0.423	0.415	0.328	518	0.507	0.411	0.439	0.366		0.368	0.33	0.227	0.256
519	0.191	0.174	0.19	0.183		1.058	1.146	0.971	0.261		0.506	0.424	0.416	0.329	519	0.509	0.413	0.441	0.369		0.369	0.331	0.227	0.257
520	0.191	0.174	0.19	0.182		1.065	1.151	0.978	0.262		0.507	0.425	0.417	0.33	520	0.511	0.415	0.443	0.37		0.37	0.332	0.227	0.257
521	0.189	0.173	0.188	0.182		1.073	1.157	0.985	0.262		0.508	0.426	0.419	0.33	521	0.514	0.417	0.445	0.372		0.371	0.333	0.226	0.257
522	0.189	0.172	0.188	0.181		1.082	1.164	0.993	0.262		0.51	0.427	0.421	0.332	522	0.517	0.419	0.448	0.374		0.373	0.334	0.227	0.257
523	0.187	0.171	0.187	0.181		1.089	1.169	0.999	0.262		0.511	0.428	0.423	0.333	523	0.52	0.421	0.451	0.376		0.374	0.336	0.227	0.257
524	0.186	0.17	0.185	0.18		1.097	1.175	1.005	0.262		0.513	0.43	0.425	0.333	524	0.522	0.423	0.454	0.377		0.375	0.337	0.227	0.257
525	0.185	0.17	0.185	0.18		1.104	1.179	1.011	0.261		0.515	0.43	0.426	0.335	525	0.525	0.425	0.456	0.379		0.377	0.338	0.227	0.257
526	0.185	0.169	0.184	0.179		1.109	1.183	1.016	0.262		0.516	0.431	0.427	0.336	526	0.527	0.426	0.457	0.381		0.377	0.339	0.227	0.257
527	0.184	0.168	0.183	0.178		1.115	1.186	1.02	0.261		0.517	0.432	0.428	0.336	527	0.529	0.428	0.459	0.381		0.378	0.34	0.227	0.257
528	0.183	0.167	0.182	0.178		1.12	1.189	1.023	0.261		0.518	0.433	0.43	0.337	528	0.531	0.429	0.461	0.383		0.379	0.34	0.226	0.256
529	0.182	0.167	0.182	0.178		1.123	1.19	1.025	0.262		0.519	0.433	0.43	0.337	529	0.532	0.43	0.462	0.383		0.38	0.341	0.226	0.257
530	0.181	0.167	0.181	0.177		1.125	1.191	1.027	0.264		0.519	0.434	0.431	0.337	530	0.533	0.431	0.463	0.384		0.38	0.341	0.226	0.257
531	0.181	0.166	0.18	0.177		1.128	1.191	1.029	0.263		0.52	0.435	0.432	0.338	531	0.535	0.433	0.465	0.385		0.381	0.342	0.226	0.257
532	0.179	0.164	0.179	0.176		1.13	1.191	1.029	0.261		0.521	0.434	0.433	0.338	532	0.536	0.433	0.466	0.386		0.381	0.342	0.226	0.256
533	0.178	0.164	0.178	0.176		1.132	1.191	1.029	0.262		0.521	0.435	0.433	0.339	533	0.537	0.434	0.467	0.387		0.381	0.343	0.225	0.256
534	0.178	0.163	0.177	0.175		1.133	1.19	1.028	0.262		0.521	0.435	0.434	0.338	534	0.538	0.434	0.468	0.386		0.382	0.342	0.225	0.255
535	0.177	0.163	0.176	0.174		1.132	1.188	1.027	0.262		0.521	0.435	0.434	0.338	535	0.538	0.435	0.468	0.387		0.382	0.343	0.225	0.255
536	0.176	0.162	0.175	0.174		1.131	1.185	1.024	0.26		0.521	0.435	0.435	0.339	536	0.538	0.435	0.469	0.387		0.382	0.343	0.224	0.255
537	0.175	0.162	0.175	0.173		1.131	1.182	1.021	0.26		0.521	0.435	0.435	0.338	537	0.539	0.435	0.469	0.387		0.382	0.342	0.224	0.254
538	0.174	0.161	0.173	0.173		1.128	1.179	1.018	0.261		0.521	0.435	0.434	0.338	538	0.538	0.435	0.468	0.387		0.381	0.343	0.223	0.254
539	0.173	0.16	0.173	0.172		1.126	1.175	1.013	0.258		0.52	0.433	0.434	0.338	539	0.539	0.434	0.469	0.386		0.38	0.342	0.223	0.253
540	0.172	0.159	0.172	0.171		1.122	1.17	1.008	0.257		0.52	0.433	0.435	0.338	540	0.538	0.434	0.469	0.387		0.38	0.342	0.222	0.252
541	0.171	0.158	0.171	0.171		1.12	1.166	1.003	0.257		0.52	0.433	0.434	0.338	541	0.538	0.434	0.468	0.387		0.38	0.342	0.222	0.252
542	0.171	0.158	0.171	0.17		1.117	1.163	1	0.258		0.519	0.432	0.434	0.337	542	0.537	0.434	0.468	0.386		0.379	0.342	0.221	0.252
543	0.17	0.157	0.17	0.17		1.113	1.157	0.995	0.258		0.519	0.431	0.434	0.336	543	0.537	0.433	0.468	0.385		0.379	0.341	0.221	0.251
544	0.169	0.156	0.169	0.169		1.109	1.151	0.988	0.257		0.518	0.43	0.433	0.336	544	0.536	0.433	0.467	0.384		0.378	0.34	0.22	0.25
545	0.168	0.156	0.168	0.169		1.104	1.145	0.981	0.256		0.516	0.429	0.432	0.335	545	0.535	0.431	0.466	0.384		0.377	0.34	0.219	0.249
546	0.167	0.155	0.167	0.168		1.098	1.138	0.974	0.254		0.515	0.428	0.432	0.335	546	0.534	0.431	0.466	0.383		0.376	0.339	0.219	0.249
547	0.166	0.154	0.166	0.167		1.093	1.133	0.968	0.254		0.514	0.428	0.431	0.333	547	0.533	0.429	0.465	0.382		0.374	0.338	0.218	0.247
548	0.166	0.154	0.166	0.167		1.089	1.127	0.962	0.254		0.514	0.427	0.43	0.333	548	0.532	0.429	0.464	0.381		0.374	0.338	0.218	0.248
549	0.165	0.153	0.165	0.166		1.083	1.119	0.954	0.252		0.512	0.425	0.429	0.333	549	0.531	0.428	0.462	0.38		0.373	0.336	0.216	0.247
550	0.163	0.153	0.163	0.165		1.076	1.111	0.946	0.251		0.51	0.424	0.429	0.331	550	0.528	0.426	0.461	0.379		0.371	0.335	0.216	0.245
551	0.163	0.151	0.163	0.164		1.069	1.102	0.938	0.249		0.509	0.423	0.428	0.33	551	0.527	0.424	0.46	0.378		0.37	0.334	0.214	0.244
552	0.162	0.151	0.162	0.164		1.064	1.095	0.932	0.248		0.508	0.421	0.427	0.33	552	0.526	0.424	0.459	0.377		0.37	0.334	0.215	0.243
553	0.161	0.15	0.161	0.163		1.058	1.087	0.925	0.249		0.506	0.42	0.426	0.329	553	0.524	0.423	0.457	0.376		0.367	0.333	0.214	0.243
554	0.16	0.15	0.161	0.162		1.051	1.08	0.918	0.247		0.504	0.419	0.424	0.328	554	0.522	0.421	0.457	0.375		0.367	0.332	0.213	0.242
555	0.16	0.148	0.16	0.161		1.044	1.069	0.91	0.245		0.502	0.416	0.423	0.326	555	0.521	0.419	0.454	0.373		0.365	0.33	0.212	0.24
556	0.159	0.148	0.159	0.16		1.034	1.059	0.901	0.245		0.5	0.415	0.421	0.325	556	0.518	0.418	0.453	0.371		0.363	0.329	0.211	0.239
557	0.158	0.148	0.157	0.16		1.028	1.049	0.892	0.244		0.498	0.414	0.42	0.326	557	0.515	0.415	0.451	0.371		0.361	0.328	0.21	0.239
558	0.156	0.146	0.157	0.159		1.02	1.037	0.885	0.242		0.496	0.41	0.418	0.323	558	0.513	0.413	0.448	0.368		0.361	0.326	0.209	0.237
559	0.157	0.146	0.155	0.158		1.01	1.026	0.875	0.241		0.494	0.409	0.416	0.322	559	0.509	0.411	0.446	0.366		0.357	0.325	0.208	0.236
560	0.155	0.144	0.155	0.157		1	1.014	0.866	0.239		0.49	0.406	0.414	0.32	560	0.506	0.409	0.444	0.364		0.356	0.322	0.206	0.235
561	0.154	0.144	0.155	0.157		0.991	1.001	0.858	0.237		0.488	0.404	0.412	0.318	561	0.504	0.406	0.442	0.362		0.354	0.322	0.206	0.234
562	0.154	0.143	0.154	0.155		0.98	0.987	0.847	0.236		0.485	0.402	0.41	0.316	562	0.5	0.403	0.438	0.359		0.352	0.319	0.205	0.232
563	0.153	0.142	0.152	0.155		0.968	0.973	0.836	0.234		0.481	0.399	0.408	0.314	563	0.496	0.399	0.435	0.357		0.349	0.318	0.203	0.231
564	0.152	0.142	0.152	0.154		0.957	0.957	0.825	0.232		0.478	0.395	0.405	0.312	564	0.492	0.396	0.432	0.354		0.347	0.315	0.202	0.229
565	0.151	0.141	0.151	0.152		0.944	0.941	0.814	0.23		0.474	0.391	0.401	0.31	565	0.487	0.392	0.428	0.351		0.344	0.313	0.201	0.228
566	0.15	0.141	0.151	0.152		0.931	0.926	0.802	0.228		0.47	0.388	0.398	0.307	566	0.482	0.388	0.425	0.348		0.341	0.311	0.199	0.226
567	0.15	0.139	0.15	0.151		0.918	0.91	0.791	0.227		0.466	0.384	0.395	0.305	567	0.477	0.384	0.42	0.344		0.338	0.308	0.198	0.224
568	0.149	0.138	0.149	0.15		0.902	0.891	0.777	0.224		0.461	0.38	0.391	0.301	568	0.471	0.379	0.415	0.34		0.334	0.305	0.197	0.222
569	0.148	0.138	0.148	0.149		0.884	0.87	0.761	0.221		0.455	0.375	0.386	0.298	569	0.464	0.373	0.41	0.335		0.33	0.302	0.195	0.22
570	0.147	0.137	0.147	0.147		0.867	0.848	0.746	0.219		0.45	0.37	0.382	0.294	570	0.458	0.368	0.404	0.331		0.325	0.298	0.193	0.217
571	0.146	0.136	0.146	0.147		0.847	0.828	0.73	0.216		0.443	0.364	0.377	0.291	571	0.45	0.361	0.398	0.326		0.321	0.294	0.191	0.215
572	0.145	0.136	0.145	0.146		0.83	0.809	0.714	0.214		0.437	0.36	0.372	0.287	572	0.443	0.356	0.392	0.321		0.316	0.291	0.189	0.213
573	0.144	0.136	0.145	0.144		0.811	0.786	0.698	0.212		0.431	0.355	0.367	0.283	573	0.436	0.35	0.386	0.316		0.312	0.286	0.187	0.211
574	0.143	0.134	0.144	0.143		0.789	0.763	0.68	0.208		0.424	0.348	0.362	0.278	574	0.426	0.342	0.378	0.31		0.307	0.282	0.184	0.207
575	0.142	0.133	0.143	0.141		0.768	0.739	0.661	0.205		0.416	0.342	0.355	0.274	575	0.417	0.336	0.37	0.304		0.301	0.277	0.182	0.205
576	0.142	0.133	0.142	0.14		0.747	0.716	0.643	0.201		0.409	0.336	0.349	0.27	576	0.408	0.328	0.363	0.297		0.295	0.273	0.18	0.202
577	0.141	0.132	0.141	0.139		0.726	0.695	0.624	0.199		0.403	0.33	0.344	0.265	577	0.4	0.322	0.356	0.292		0.29	0.268	0.178	0.2
578	0.14	0.132	0.141	0.138		0.703	0.671	0.605	0.196		0.394	0.323	0.337	0.26	578	0.39	0.314	0.348	0.286		0.284	0.264	0.175	0.197
579	0.139	0.13	0.139	0.136		0.678	0.645	0.585	0.192		0.386	0.316	0.331	0.255	579	0.38	0.304	0.339	0.278		0.278	0.258	0.173	0.194
580	0.138	0.129	0.138	0.135		0.653	0.619	0.562	0.188		0.377	0.308	0.323	0.248	580	0.369	0.297	0.329	0.27		0.271	0.252	0.17	0.19
581	0.137	0.129	0.137	0.135		0.629	0.596	0.542	0.186		0.368	0.301	0.317	0.245	581	0.359	0.288	0.321	0.264		0.265	0.248	0.167	0.187
582	0.136	0.127	0.136	0.132		0.606	0.572	0.522	0.181		0.361	0.294	0.309	0.239	582	0.349	0.279	0.313	0.256		0.259	0.242	0.164	0.184
583	0.135	0.127	0.135	0.131		0.581	0.548	0.5	0.179		0.351	0.287	0.302	0.234	583	0.337	0.271	0.303	0.249		0.252	0.236	0.161	0.181
584	0.134	0.127	0.135	0.13		0.557	0.526	0.48	0.176		0.342	0.279	0.295	0.229	584	0.327	0.262	0.294	0.243		0.246	0.231	0.159	0.178
585	0.134	0.126	0.133	0.129		0.532	0.503	0.459	0.172		0.334	0.272	0.288	0.223	585	0.316	0.254	0.285	0.235		0.24	0.225	0.156	0.175
586	0.133	0.124	0.133	0.127		0.511	0.481	0.44	0.168		0.326	0.265	0.281	0.218	586	0.307	0.247	0.277	0.228		0.233	0.22	0.154	0.171
587	0.132	0.124	0.132	0.126		0.487	0.46	0.42	0.165		0.318	0.257	0.274	0.212	587	0.296	0.238	0.268	0.22		0.227	0.214	0.151	0.168
588	0.131	0.123	0.131	0.125		0.465	0.439	0.402	0.162		0.31	0.25	0.267	0.208	588	0.286	0.23	0.259	0.214		0.22	0.208	0.148	0.165
589	0.13	0.121	0.131	0.123		0.444	0.42	0.384	0.158		0.301	0.243	0.261	0.202	589	0.277	0.221	0.251	0.207		0.215	0.203	0.146	0.162
590	0.128	0.121	0.129	0.122		0.425	0.402	0.367	0.156		0.294	0.236	0.255	0.197	590	0.268	0.215	0.242	0.201		0.209	0.199	0.143	0.158
591	0.128	0.121	0.128	0.121		0.406	0.385	0.351	0.154		0.287	0.231	0.249	0.193	591	0.259	0.207	0.234	0.194		0.204	0.193	0.14	0.157
592	0.127	0.12	0.127	0.12		0.388	0.369	0.336	0.151		0.279	0.224	0.243	0.189	592	0.249	0.2	0.227	0.189		0.198	0.188	0.138	0.153
593	0.126	0.119	0.127	0.118		0.368	0.352	0.32	0.148		0.271	0.218	0.237	0.183	593	0.241	0.194	0.22	0.183		0.192	0.184	0.136	0.15
594	0.125	0.118	0.126	0.117		0.353	0.338	0.305	0.145		0.265	0.212	0.232	0.18	594	0.233	0.187	0.212	0.177		0.187	0.179	0.133	0.147
595	0.124	0.117	0.125	0.116		0.336	0.324	0.291	0.143		0.259	0.207	0.226	0.176	595	0.225	0.18	0.205	0.171		0.182	0.175	0.131	0.146
596	0.123	0.116	0.123	0.115		0.321	0.31	0.279	0.141		0.252	0.202	0.222	0.172	596	0.218	0.175	0.198	0.167		0.177	0.171	0.129	0.143
597	0.123	0.115	0.124	0.114		0.308	0.299	0.268	0.138		0.247	0.197	0.217	0.169	597	0.211	0.171	0.193	0.162		0.173	0.168	0.128	0.141
598	0.122	0.115	0.122	0.113		0.297	0.289	0.258	0.138		0.242	0.193	0.213	0.166	598	0.205	0.166	0.188	0.158		0.169	0.164	0.126	0.139
599	0.122	0.114	0.122	0.112		0.285	0.278	0.248	0.135		0.237	0.189	0.209	0.162	599	0.199	0.16	0.182	0.153		0.165	0.16	0.124	0.137
600	0.121	0.114	0.121	0.111		0.272	0.268	0.237	0.133		0.231	0.184	0.204	0.16	600	0.192	0.156	0.177	0.149		0.161	0.157	0.121	0.135
601	0.119	0.112	0.12	0.11		0.26	0.258	0.227	0.13		0.226	0.181	0.199	0.156	601	0.186	0.151	0.17	0.145		0.156	0.153	0.12	0.134
602	0.118	0.113	0.12	0.11		0.25	0.25	0.219	0.129		0.222	0.177	0.196	0.154	602	0.181	0.148	0.166	0.142		0.154	0.151	0.118	0.132
603	0.118	0.112	0.118	0.108		0.241	0.241	0.209	0.127		0.217	0.172	0.192	0.151	603	0.176	0.143	0.161	0.137		0.149	0.147	0.117	0.129
604	0.118	0.111	0.118	0.108		0.234	0.235	0.204	0.126		0.213	0.17	0.191	0.149	604	0.172	0.14	0.158	0.136		0.148	0.145	0.116	0.128
605	0.117	0.11	0.118	0.107		0.226	0.229	0.198	0.125		0.211	0.168	0.187	0.147	605	0.168	0.137	0.155	0.133		0.145	0.143	0.115	0.127
606	0.116	0.11	0.116	0.106		0.22	0.223	0.193	0.126		0.208	0.165	0.185	0.146	606	0.164	0.135	0.152	0.131		0.143	0.141	0.113	0.126
607	0.116	0.109	0.116	0.105		0.213	0.217	0.187	0.123		0.204	0.162	0.182	0.143	607	0.161	0.132	0.148	0.128		0.141	0.138	0.112	0.124
608	0.114	0.109	0.115	0.105		0.206	0.211	0.181	0.121		0.2	0.16	0.179	0.141	608	0.156	0.129	0.145	0.125		0.137	0.136	0.11	0.123
609	0.114	0.108	0.115	0.105		0.2	0.207	0.177	0.121		0.197	0.158	0.177	0.14	609	0.153	0.127	0.141	0.124		0.135	0.135	0.109	0.121
610	0.113	0.107	0.114	0.104		0.195	0.202	0.172	0.12		0.195	0.155	0.175	0.139	610	0.15	0.124	0.14	0.121		0.134	0.132	0.108	0.12
611	0.113	0.107	0.114	0.103		0.191	0.199	0.168	0.12		0.192	0.154	0.173	0.136	611	0.148	0.121	0.137	0.119		0.131	0.13	0.107	0.12
612	0.113	0.106	0.113	0.102		0.187	0.195	0.164	0.119		0.19	0.151	0.171	0.135	612	0.145	0.12	0.135	0.118		0.13	0.13	0.106	0.118
613	0.113	0.107	0.113	0.102		0.183	0.192	0.161	0.117		0.188	0.15	0.168	0.134	613	0.143	0.119	0.133	0.116		0.129	0.127	0.107	0.117
614	0.111	0.105	0.112	0.101		0.179	0.187	0.158	0.116		0.185	0.148	0.167	0.132	614	0.14	0.117	0.131	0.114		0.126	0.126	0.105	0.116
615	0.11	0.104	0.111	0.101		0.176	0.184	0.154	0.115		0.183	0.146	0.165	0.131	615	0.138	0.115	0.129	0.112		0.125	0.125	0.104	0.116
616	0.11	0.105	0.109	0.1		0.171	0.181	0.151	0.115		0.18	0.144	0.163	0.129	616	0.135	0.114	0.127	0.112		0.123	0.123	0.103	0.115
617	0.109	0.104	0.11	0.099		0.17	0.178	0.148	0.114		0.179	0.142	0.16	0.128	617	0.133	0.112	0.125	0.11		0.123	0.122	0.102	0.113
618	0.108	0.103	0.109	0.099		0.165	0.176	0.145	0.113		0.175	0.141	0.16	0.127	618	0.132	0.112	0.122	0.109		0.121	0.121	0.1	0.112
619	0.108	0.103	0.109	0.099		0.163	0.173	0.143	0.113		0.175	0.139	0.158	0.125	619	0.13	0.109	0.122	0.107		0.119	0.12	0.101	0.112
620	0.109	0.102	0.109	0.098		0.161	0.17	0.142	0.111		0.173	0.137	0.157	0.124	620	0.129	0.107	0.12	0.107		0.118	0.119	0.1	0.111
621	0.108	0.103	0.108	0.099		0.158	0.17	0.14	0.112		0.171	0.137	0.154	0.123	621	0.126	0.107	0.118	0.106		0.117	0.119	0.099	0.112
622	0.106	0.101	0.108	0.097		0.156	0.166	0.138	0.11		0.169	0.135	0.152	0.122	622	0.125	0.106	0.118	0.104		0.116	0.117	0.099	0.11
623	0.107	0.102	0.107	0.097		0.155	0.165	0.136	0.11		0.167	0.134	0.151	0.121	623	0.124	0.105	0.117	0.103		0.116	0.117	0.098	0.11
624	0.105	0.101	0.106	0.097		0.151	0.163	0.134	0.11		0.164	0.133	0.148	0.12	624	0.122	0.104	0.115	0.103		0.113	0.114	0.097	0.109
625	0.106	0.1	0.106	0.095		0.15	0.161	0.133	0.108		0.164	0.131	0.147	0.119	625	0.122	0.102	0.115	0.101		0.113	0.114	0.098	0.108
626	0.105	0.1	0.106	0.095		0.148	0.158	0.132	0.107		0.162	0.129	0.145	0.117	626	0.12	0.101	0.112	0.1		0.112	0.112	0.098	0.106
627	0.105	0.098	0.105	0.094		0.147	0.158	0.13	0.107		0.16	0.127	0.144	0.116	627	0.12	0.101	0.112	0.099		0.111	0.112	0.096	0.106
628	0.105	0.098	0.105	0.094		0.146	0.156	0.13	0.108		0.159	0.127	0.142	0.115	628	0.119	0.1	0.111	0.099		0.112	0.111	0.096	0.106
629	0.103	0.099	0.104	0.093		0.144	0.154	0.128	0.107		0.156	0.126	0.141	0.113	629	0.117	0.099	0.11	0.097		0.11	0.11	0.095	0.104
630	0.103	0.098	0.105	0.093		0.143	0.153	0.126	0.106		0.154	0.124	0.139	0.111	630	0.116	0.097	0.11	0.097		0.11	0.11	0.095	0.105
631	0.103	0.098	0.103	0.094		0.141	0.153	0.125	0.107		0.152	0.123	0.136	0.111	631	0.116	0.098	0.108	0.097		0.108	0.11	0.094	0.105
632	0.102	0.096	0.103	0.091		0.14	0.15	0.124	0.104		0.151	0.121	0.135	0.11	632	0.113	0.096	0.108	0.095		0.107	0.108	0.093	0.103
633	0.102	0.096	0.101	0.092		0.138	0.149	0.123	0.105		0.149	0.12	0.132	0.108	633	0.113	0.096	0.105	0.094		0.106	0.109	0.093	0.103
634	0.101	0.096	0.101	0.092		0.138	0.147	0.122	0.104		0.147	0.119	0.131	0.107	634	0.112	0.095	0.104	0.094		0.106	0.106	0.092	0.102
635	0.101	0.095	0.102	0.092		0.136	0.146	0.12	0.104		0.146	0.117	0.131	0.106	635	0.112	0.094	0.105	0.093		0.106	0.106	0.093	0.101
636	0.099	0.095	0.101	0.091		0.134	0.145	0.119	0.103		0.143	0.116	0.128	0.104	636	0.109	0.093	0.103	0.091		0.104	0.105	0.091	0.101
637	0.101	0.096	0.101	0.092		0.134	0.145	0.12	0.104		0.143	0.116	0.127	0.104	637	0.111	0.094	0.103	0.092		0.105	0.106	0.092	0.101
638	0.099	0.094	0.1	0.09		0.134	0.143	0.118	0.103		0.141	0.113	0.125	0.102	638	0.109	0.092	0.103	0.092		0.104	0.105	0.091	0.1
639	0.099	0.094	0.099	0.089		0.132	0.141	0.117	0.102		0.139	0.113	0.122	0.1	639	0.108	0.091	0.1	0.09		0.102	0.104	0.091	0.099
640	0.098	0.093	0.099	0.09		0.131	0.141	0.116	0.102		0.137	0.111	0.121	0.1	640	0.107	0.09	0.1	0.089		0.102	0.104	0.09	0.099
641	0.098	0.094	0.098	0.089		0.13	0.139	0.116	0.101		0.136	0.111	0.121	0.099	641	0.107	0.09	0.1	0.089		0.102	0.103	0.089	0.099
642	0.098	0.093	0.099	0.088		0.129	0.138	0.115	0.1		0.135	0.11	0.12	0.097	642	0.106	0.089	0.1	0.089		0.102	0.103	0.09	0.098
643	0.097	0.093	0.098	0.089		0.128	0.136	0.114	0.101		0.133	0.108	0.117	0.096	643	0.106	0.089	0.099	0.087		0.1	0.101	0.089	0.098
644	0.096	0.093	0.098	0.088		0.126	0.135	0.113	0.099		0.131	0.106	0.115	0.095	644	0.103	0.087	0.098	0.088		0.099	0.101	0.088	0.097
645	0.096	0.092	0.097	0.087		0.126	0.134	0.112	0.098		0.129	0.105	0.113	0.094	645	0.103	0.087	0.097	0.086		0.1	0.101	0.088	0.096
646	0.097	0.092	0.097	0.087		0.126	0.133	0.112	0.098		0.129	0.105	0.113	0.093	646	0.103	0.087	0.098	0.085		0.1	0.1	0.088	0.096
647	0.095	0.091	0.096	0.087		0.124	0.132	0.111	0.099		0.127	0.103	0.112	0.092	647	0.103	0.086	0.096	0.086		0.099	0.1	0.088	0.096
648	0.094	0.09	0.095	0.086		0.122	0.131	0.109	0.098		0.125	0.102	0.109	0.092	648	0.101	0.086	0.094	0.085		0.097	0.099	0.085	0.095
649	0.093	0.09	0.095	0.086		0.121	0.13	0.108	0.097		0.124	0.102	0.108	0.09	649	0.101	0.085	0.094	0.084		0.096	0.098	0.086	0.094
650	0.094	0.091	0.094	0.087		0.121	0.129	0.108	0.098		0.123	0.101	0.107	0.09	650	0.1	0.085	0.094	0.084		0.096	0.098	0.086	0.094
651	0.093	0.089	0.094	0.086		0.12	0.129	0.107	0.096		0.122	0.1	0.107	0.089	651	0.099	0.084	0.093	0.083		0.096	0.098	0.086	0.093
652	0.094	0.089	0.095	0.085		0.12	0.127	0.107	0.096		0.121	0.099	0.106	0.088	652	0.099	0.084	0.094	0.082		0.096	0.097	0.086	0.093
653	0.093	0.089	0.094	0.083		0.119	0.126	0.107	0.096		0.121	0.098	0.105	0.087	653	0.099	0.083	0.093	0.082		0.096	0.096	0.085	0.092
654	0.093	0.09	0.094	0.084		0.119	0.126	0.106	0.097		0.119	0.097	0.103	0.087	654	0.099	0.083	0.093	0.083		0.095	0.097	0.085	0.092
655	0.092	0.089	0.093	0.083		0.117	0.125	0.105	0.095		0.117	0.097	0.101	0.087	655	0.097	0.082	0.091	0.082		0.093	0.095	0.084	0.092
656	0.092	0.088	0.092	0.084		0.116	0.124	0.104	0.095		0.116	0.096	0.1	0.086	656	0.097	0.082	0.091	0.08		0.093	0.095	0.083	0.092
657	0.091	0.088	0.092	0.084		0.115	0.123	0.104	0.095		0.115	0.095	0.101	0.085	657	0.096	0.081	0.091	0.08		0.093	0.094	0.083	0.091
658	0.09	0.087	0.091	0.083		0.115	0.122	0.103	0.094		0.113	0.094	0.1	0.084	658	0.095	0.081	0.09	0.08		0.092	0.094	0.082	0.091
659	0.091	0.087	0.092	0.083		0.115	0.121	0.102	0.093		0.114	0.093	0.099	0.084	659	0.095	0.081	0.09	0.079		0.092	0.094	0.083	0.09
660	0.09	0.087	0.091	0.082		0.114	0.12	0.102	0.094		0.114	0.094	0.098	0.083	660	0.096	0.08	0.089	0.079		0.092	0.093	0.083	0.09
661	0.09	0.086	0.091	0.081		0.113	0.119	0.102	0.094		0.112	0.092	0.097	0.082	661	0.095	0.08	0.09	0.078		0.092	0.093	0.082	0.089
662	0.09	0.087	0.091	0.082		0.113	0.119	0.101	0.094		0.112	0.092	0.097	0.082	662	0.095	0.08	0.089	0.078		0.091	0.093	0.082	0.089
663	0.089	0.086	0.09	0.08		0.111	0.118	0.1	0.093		0.111	0.091	0.096	0.082	663	0.094	0.079	0.089	0.078		0.09	0.093	0.081	0.089
664	0.089	0.086	0.09	0.081		0.111	0.117	0.1	0.092		0.109	0.09	0.095	0.08	664	0.093	0.079	0.088	0.077		0.089	0.091	0.081	0.088
665	0.088	0.085	0.09	0.08		0.11	0.117	0.098	0.09		0.108	0.09	0.095	0.079	665	0.093	0.078	0.087	0.077		0.09	0.092	0.081	0.088
666	0.089	0.085	0.088	0.08		0.11	0.116	0.097	0.091		0.108	0.089	0.093	0.079	666	0.092	0.078	0.087	0.076		0.089	0.091	0.08	0.088
667	0.088	0.084	0.09	0.079		0.109	0.114	0.098	0.09		0.107	0.088	0.094	0.078	667	0.092	0.077	0.086	0.075		0.09	0.09	0.081	0.086
668	0.088	0.084	0.087	0.08		0.108	0.113	0.096	0.09		0.107	0.089	0.092	0.079	668	0.091	0.077	0.086	0.075		0.089	0.09	0.081	0.087
669	0.087	0.084	0.088	0.079		0.107	0.112	0.096	0.089		0.106	0.088	0.093	0.078	669	0.091	0.077	0.085	0.074		0.088	0.09	0.079	0.086
670	0.086	0.084	0.087	0.079		0.107	0.113	0.095	0.09		0.106	0.087	0.091	0.079	670	0.091	0.077	0.085	0.075		0.087	0.089	0.079	0.087
671	0.085	0.082	0.087	0.077		0.106	0.11	0.094	0.088		0.103	0.086	0.09	0.077	671	0.09	0.075	0.084	0.073		0.087	0.088	0.079	0.085
672	0.085	0.082	0.087	0.077		0.106	0.111	0.094	0.088		0.104	0.086	0.09	0.076	672	0.09	0.076	0.085	0.073		0.087	0.088	0.079	0.085
673	0.086	0.083	0.088	0.076		0.105	0.109	0.094	0.088		0.103	0.085	0.091	0.076	673	0.089	0.075	0.085	0.072		0.087	0.087	0.078	0.084
674	0.084	0.082	0.085	0.078		0.104	0.109	0.093	0.088		0.103	0.086	0.09	0.077	674	0.089	0.074	0.084	0.072		0.087	0.088	0.079	0.084
675	0.085	0.082	0.086	0.076		0.104	0.107	0.093	0.087		0.102	0.083	0.089	0.075	675	0.088	0.073	0.083	0.072		0.086	0.087	0.077	0.082
676	0.085	0.082	0.086	0.076		0.104	0.108	0.093	0.088		0.102	0.085	0.089	0.076	676	0.088	0.075	0.083	0.073		0.087	0.087	0.078	0.083
677	0.083	0.081	0.084	0.077		0.102	0.107	0.092	0.086		0.101	0.084	0.087	0.075	677	0.086	0.074	0.083	0.072		0.085	0.087	0.077	0.082
678	0.085	0.082	0.085	0.076		0.102	0.107	0.092	0.087		0.101	0.084	0.087	0.076	678	0.087	0.073	0.083	0.072		0.085	0.087	0.077	0.083
679	0.085	0.082	0.086	0.076		0.102	0.106	0.092	0.087		0.101	0.084	0.086	0.076	679	0.088	0.074	0.083	0.073		0.085	0.087	0.078	0.083
680	0.084	0.08	0.086	0.075		0.101	0.105	0.091	0.085		0.1	0.083	0.087	0.073	680	0.087	0.073	0.082	0.07		0.085	0.086	0.077	0.082
681	0.084	0.081	0.085	0.075		0.101	0.104	0.09	0.086		0.1	0.082	0.087	0.074	681	0.086	0.073	0.082	0.071		0.085	0.086	0.077	0.082
682	0.084	0.08	0.084	0.074		0.1	0.103	0.09	0.086		0.099	0.081	0.086	0.073	682	0.086	0.072	0.082	0.071		0.084	0.085	0.077	0.081
683	0.082	0.08	0.084	0.075		0.099	0.103	0.09	0.086		0.098	0.082	0.085	0.074	683	0.085	0.072	0.081	0.071		0.083	0.086	0.076	0.082
684	0.083	0.079	0.083	0.075		0.098	0.102	0.089	0.085		0.097	0.082	0.085	0.073	684	0.085	0.072	0.08	0.07		0.084	0.085	0.076	0.082
685	0.082	0.079	0.083	0.073		0.098	0.102	0.088	0.084		0.096	0.081	0.085	0.072	685	0.084	0.071	0.08	0.07		0.083	0.084	0.075	0.08
686	0.082	0.078	0.082	0.073		0.098	0.1	0.088	0.083		0.097	0.08	0.085	0.072	686	0.084	0.07	0.081	0.069		0.082	0.085	0.076	0.08
687	0.082	0.078	0.083	0.073		0.097	0.1	0.087	0.083		0.097	0.08	0.084	0.071	687	0.084	0.071	0.079	0.069		0.082	0.084	0.076	0.079
688	0.081	0.078	0.083	0.073		0.097	0.099	0.087	0.083		0.096	0.079	0.084	0.071	688	0.083	0.071	0.08	0.069		0.082	0.084	0.075	0.079
689	0.082	0.079	0.082	0.072		0.096	0.099	0.087	0.084		0.096	0.08	0.083	0.072	689	0.083	0.071	0.08	0.069		0.082	0.084	0.075	0.08
690	0.081	0.078	0.082	0.073		0.095	0.098	0.086	0.082		0.095	0.079	0.082	0.071	690	0.083	0.069	0.079	0.068		0.082	0.083	0.074	0.079
691	0.08	0.078	0.082	0.072		0.094	0.098	0.086	0.084		0.095	0.079	0.082	0.071	691	0.083	0.071	0.079	0.068		0.081	0.083	0.075	0.079
692	0.08	0.077	0.082	0.072		0.095	0.098	0.085	0.083		0.093	0.079	0.082	0.071	692	0.082	0.07	0.079	0.069		0.081	0.083	0.074	0.079
693	0.08	0.078	0.082	0.073		0.094	0.098	0.085	0.084		0.094	0.078	0.083	0.07	693	0.082	0.07	0.079	0.068		0.082	0.084	0.075	0.079
694	0.08	0.079	0.081	0.071		0.094	0.097	0.084	0.082		0.093	0.079	0.08	0.072	694	0.081	0.07	0.077	0.067		0.081	0.082	0.072	0.079
695	0.079	0.078	0.081	0.072		0.094	0.095	0.085	0.082		0.092	0.078	0.081	0.07	695	0.083	0.069	0.077	0.068		0.08	0.081	0.074	0.079
696	0.079	0.076	0.081	0.07		0.093	0.094	0.084	0.081		0.092	0.077	0.081	0.07	696	0.081	0.068	0.078	0.066		0.08	0.081	0.073	0.078
697	0.079	0.077	0.08	0.071		0.091	0.094	0.082	0.081		0.091	0.076	0.081	0.069	697	0.08	0.068	0.076	0.066		0.079	0.081	0.073	0.076
698	0.079	0.076	0.08	0.071		0.091	0.094	0.082	0.08		0.092	0.077	0.08	0.07	698	0.081	0.068	0.077	0.066		0.08	0.081	0.073	0.077
699	0.079	0.076	0.08	0.071		0.092	0.093	0.083	0.08		0.091	0.076	0.08	0.07	699	0.08	0.068	0.076	0.066		0.08	0.081	0.073	0.077
700	0.078	0.076	0.08	0.071		0.091	0.093	0.082	0.082		0.091	0.076	0.079	0.069	700	0.08	0.068	0.076	0.066		0.079	0.08	0.072	0.077
