# Supplementary material for: Ketoreductase TpdE from Rhodococcus jostii TMP1: characterization and application in the synthesis of chiral alcohols
Source: PeerJ. 2015 Nov 10;3:e1387. doi: 10.7717/peerj.1387 (PMC4647570; doi:10.7717/peerj.1387)
Supplement: Supplemental Information 1 [file peerj-03-1387-s006.zip › Raw data/Km.xls]

## Sheet: Diacetilas
[Diacetilas], mM	dOD340
0			0	0	0
0.4	0.193	3.10289e-05	0.0310289	0.0355305	0.00636623	2.5	28.1448	Km	2.02	mM	1.9	0.00025
0.4	0.249	4.00322e-05	0.0400322			2.5		Vmax	0.00366667	mM/s	0.0035	4.38596e-05
0.8	0.413	6.63987e-05	0.0663987	0.0642283	0.00306943	1.25	15.5695	kkat	6432.75	s-1	6140.35	438.596
0.8	0.386	6.20579e-05	0.0620579			1.25		kkat/Km	3184.53	s-1 mM-1	3231.76
1.4	0.59	9.48553e-05	0.0948553	0.0832797	0.0163703	0.714286	12.0077
1.4	0.446	7.17042e-05	0.0717042			0.714286
2	0.815	0.000131029	0.131029	0.1209	0.014324	0.5	8.27128
2	0.689	0.000110772	0.110772			0.5
4	0.835	0.000134244	0.134244	0.145391	0.0120636	0.25	6.87799
4	0.984	0.000158199	0.158199			0.25
4	0.894	0.00014373	0.14373			0.25
7	0.768	0.000123473	0.123473	0.146543	0.032627	0.142857	6.82392
7	1.055	0.000169614	0.169614			0.142857
10	1.392	0.000223794	0.223794	0.205868	0.0253513	0.1	4.85748
10	1.169	0.000187942	0.187942			0.1
15	1.1	0.000176849	0.176849	0.176206	0.000909462	0.0666667	5.67518
15	1.092	0.000175563	0.175563			0.0666667
20	1.197	0.000192444	0.192444	0.197508	0.00716201	0.05	5.06309
20	1.26	0.000202572	0.202572			0.05
40	1.286	0.000206752	0.206752	0.206752	0	0.025	4.8367

## Sheet: 2,3-Pentandionas
[2,3-PD], mM	dOD340
0	0	0
0.4	0.275	0.0442122	2.5	22.6182	Km	1.67	mM	0.98
0.8	0.426	0.0684887	1.25	14.6009	Vmax	0.00383333	mM/s	0.00325
1.2	0.665	0.106913	0.833333	9.35338	kkat	6725.15	s-1	5701.75
1.4	0.787	0.126527	0.714286	7.90343	kkat/Km	4027.03	s-1 mM-1	5818.12
2	0.91	0.146302	0.5	6.83516
4	1.03	0.165595	0.25	6.03883
7	1.163	0.186977	0.142857	5.34824
10	1.086	0.174598	0.1	5.72744
15	0.999	0.160611	0.0666667	6.22623

## Sheet: 2,3-Heksandionas
2,3-HexD		NADP, mmol/min
0	0	0
0.4	0.192	0.0308682	2.5	32.3958	Km	2.18	mM	2.2
0.8	0.24	0.0385852	1.25	25.9167	Vmax	0.003	mM/s	0.003
1.4	0.462	0.0742765	0.714286	13.4632	kkat	5263.16	s-1	5263.16
2	0.552	0.088746	0.5	11.2681	kkat/Km	2414.29	s-1 mM-1	2392.34
4	0.765	0.12299	0.25	8.13072
7	1.099	0.176688	0.142857	5.65969
10	0.937	0.150643	0.1	6.63821
15	1.086	0.174598	0.0666667	5.72744
20	1.113	0.178939	0.05	5.5885
40	1.126	0.181029	0.025	5.52398
60	1.076	0.17299	0.0166667	5.78067

## Sheet: 2,3-Heptandionas
[2,3-Heptandionas, mM		NADP, mmol/min
0	0	0
0.4	0.049	0.00787781	2.5	126.939	Km	14.9	mM	6.9
0.8	0.11	0.0176849	1.25	56.5455	Vmax	0.00533333	mM/s	0.003
1.4	0.224	0.0360129	0.714286	27.7679	kkat	9356.73	s-1	5263.16
2	0.276	0.044373	0.5	22.5362	kkat/Km	627.968	s-1 mM-1	762.777
4	0.356	0.0572347	0.25	17.4719
7	0.542	0.0871383	0.142857	11.476
10	0.754	0.121222	0.1	8.24934
15	0.866	0.139228	0.0666667	7.18245
20	0.881	0.14164	0.05	7.06016
40	0.907	0.14582	0.025	6.85777
60	1.126	0.181029	0.0166667	5.52398
80	1.038	0.166881	0.0125	5.99229

## Sheet: 3,4-Heksandionas
[3,4-Heksandionas], mM		NADP, mmol/min
0	0	0
0.4	0.053	0.0085209
0.8	0.067	0.0107717
1.4	0.298	0.04791	0.714286	20.8725	Km	3.23	mM	3.3
2	0.347	0.0557878	0.5	17.9251	Vmax	0.0025	mM/s	0.0025
4	0.555	0.0892283	0.25	11.2072	kkat	4385.96	s-1	4385.96
7	0.726	0.11672	0.142857	8.56749	kkat/Km	1357.88	s-1 mM-1	1329.08
10	0.745	0.119775	0.1	8.34899
15	0.775	0.124598	0.0666667	8.02581
20	0.782	0.125723	0.05	7.95396
40	0.929	0.149357	0.025	6.69537
60	0.85	0.136656	0.0166667	7.31765

## Sheet: Butan-3-ono-2-il-butanoatas
0	0	0
0.4	0.247	0.0397106	2.5	25.1822
0.8	0.392	0.0630225	1.25	15.8673	Km	0.85	mM
1.4	0.575	0.0924437	0.714286	10.8174	Vmax	0.00216667	mM/s
2	0.505	0.0811897	0.5	12.3168	kkat	3801.17	s-1
4	0.625	0.100482	0.25	9.952	kkat/Km	4471.96	s-1 mM-1
7	0.699	0.112379	0.142857	8.89843
10	0.694	0.111576	0.1	8.96254
20	0.794	0.127653	0.05	7.83375
40	0.733	0.117846	0.025	8.48568

## Sheet: 3-Hidroksi-3-metilbutanonas
0	0	0
5	0.111	0.0178457	0.2	56.036
10	0.278	0.0446945	0.1	22.3741	Km	27	mM	14.6
20	0.341	0.0548232	0.05	18.2405	Vmax	0.002	mM/s	0.0016
40	0.418	0.0672026	0.025	14.8804	kkat	3508.77	s-1	2807.02
60	0.506	0.0813505	0.0166667	12.2925	kkat/Km	129.955	s-1 mM-1	192.261
80	0.55	0.0884244	0.0125	11.3091
100	0.468	0.0752412	0.01	13.2906

## Sheet: Acetoinas
0	0	0
1.25	0.01	0.00160772
1.87	0.167	0.0268489			Km	4.98
2.5	0.304	0.0488746	0.4	20.4605	Vmax	0.00233333
3.75	0.396	0.0636656	0.266667	15.7071	kkat	4093.57
5	0.449	0.0721865	0.2	13.853	kkat/km	822.001
10	0.557	0.0895498	0.1	11.167
12.5	0.559	0.0898714	0.08	11.127
15	0.652	0.104823	0.0666667	9.53988
17.5	0.766	0.123151	0.0571429	8.1201
20	0.878	0.141158	0.05	7.08428
40	0.866	0.139228	0.025	7.18245
50	0.783	0.125884	0.02	7.94381

## Sheet: 3-Merkapto-2-butanonas
0	0	0
4	0.138	0.0221865	0.25	45.0725
10	0.378	0.0607717	0.1	16.455	Km	25.6	mM	14.4
20	0.423	0.0680064	0.05	14.7045	Vmax	0.00283333	mM/s	0.00215
40	0.632	0.101608	0.025	9.84177	kkat	4970.76	s-1	3771.93
60	0.623	0.100161	0.0166667	9.98395	kkat/Km	194.17	s-1 mM-1	261.94

## Sheet: 3-Bromo-2-butanonas
0	0	0
2	0.392	0.0630225	0.5	15.8673
4	0.625	0.100482	0.25	9.952	Km	3.53	mM	3.75
10	0.769	0.123633	0.1	8.08843	Vmax	0.003	mM/s	0.00298
20	0.899	0.144534	0.05	6.9188	kkat	5263.16	s-1	5228.07
40	0.984	0.158199	0.025	6.32114	kkat/Km	1490.98	s-1 mM-1	1394.15
60	1.017	0.163505	0.0166667	6.11603
80	1.165	0.187299	0.0125	5.33906
100	3.208	0.515756
