# Supplementary material for: Ketoreductase TpdE from Rhodococcus jostii TMP1: characterization and application in the synthesis of chiral alcohols
Source: PeerJ. 2015 Nov 10;3:e1387. doi: 10.7717/peerj.1387 (PMC4647570; doi:10.7717/peerj.1387)
Supplement: Supplemental Information 1 [file peerj-03-1387-s006.zip › Raw data/pH dependence.xls]

## Sheet: Sheet1
Na-citratinis						Tris-HCl						Na-fosfatinis						Na-acetatinis				Na-sukcinatinis					Gly-NaOH						MES						HEPES
4.5	0.024	0	0	0		5.7	0.846	60.9071	71.2831	14.6738		6	0.599	43.1246	55.005	11.5631		4	0	0		4	0	0	0	0	8.6	0.079	7.28111	8.04055	1.07402		5.3	0	0	1.59877	1.38458		7.24	0.826	59.4672	67.5018	11.0389
4.5	0	0				5.7	0.886	81.659				6	0.604	55.6682				4.5	0	0		4	0	0			8.6	0.099	8.8				5.3	0.026	2.39631				7.24	0.683	62.9493
4.5	0	0				6.85	1.385	99.712	98.9568	4.05453		6	0.745	66.2222				5	0	0		4	0	0			9	0	0	0.737327	1.56411		5.3	0.027	2.4				7.24	0.901	80.0889
5	0	0	3.91316	4.65886		6.85	1.113	102.581				6.5	1.084	99.9078	89.9984	14.0141		5.4	0	0		4.5	0	0	0	0	9	0.024	2.21198				6	0.139	10.0072	6.01742	5.64239		7.5	0.949	68.3225	72.6336	4.72732
5	0.029	2.67281				6.85	1.064	94.5778				6.5	0.901	80.0889								4.5	0	0			9	0	0				6	0.022	2.02765				7.5	0.78	71.8894
5	0.102	9.06667				7.5	1.408	101.368	99.9654	2.20632		7	1.322	95.1764								4.5	0	0			9.5	0	0	0	0		6.5	1.251	90.0648	78.6528	10.2757		7.5	0.874	77.6889
5.5	0.141	12.9954	25.9199	18.278		7.5	1.097	101.106				7	0.959	88.3871	91.5878	3.41122						5	0	0	0	0	9.5	0	0				6.5	0.822	75.7604				7.8	0.99	71.2743	80.6137	8.30958
5.5	0.437	38.8444				7.5	1.096	97.4222				7	1.026	91.2								5	0	0			9.5	0	0				6.5	0.789	70.1333				7.8	0.946	87.1889
6	0.893	64.2909	72.3859	7.30562		8	1.187	85.4572	88.8712	5.33839		7.5	1.389	100								5	0	0									6.8	1.166	83.9453	80.6393	4.67536		7.8	0.938	83.3778
6	0.807	74.3779				8	1.031	95.023				7.5	1.085	100	100	0						5.5	0.079	5.68754	10.3026	7.03538							6.8	0.87	77.3333				8.25	1.147	82.5774	80.71	2.85844
6	0.883	78.4889				8	0.969	86.1333				7.5	1.125	100								5.5	0.074	6.82028															8.25	0.84	77.4194
						8.5	0.504	36.2851	55.7012	18.9025		8	1.336	96.1843								5.5	0.207	18.4															8.25	0.924	82.1333
						8.5	0.616	56.7742				8	1.077	99.2627	96.586	2.50011						6	1.195	86.0331	94.7141	10.8086
						8.5	0.833	74.0444				8	1.061	94.3111								6	1.159	106.82
																						6	1.027	91.2889
						100 % = aktyvumas, kai Na-P pH7,5
