# Supplementary material for: Ketoreductase TpdE from Rhodococcus jostii TMP1: characterization and application in the synthesis of chiral alcohols
Source: PeerJ. 2015 Nov 10;3:e1387. doi: 10.7717/peerj.1387 (PMC4647570; doi:10.7717/peerj.1387)
Supplement: Supplemental Information 1 [file peerj-03-1387-s006.zip › Raw data/TpdE substrates.xls]

## Sheet: Sheet1
Diacetilas	0.89	1	100	97.8652	3.01911		Diacetyl	97.8652	3.01911
	0.852	0.957303	95.7303				Acetoin	49.45	3.88909
Acetoinas		0	46.7	49.45	3.88909		2,3-Pentanedione	84.23	7.49054
		0	52.2				2,3-Hexanedione	64.91	5.45648
2,3-Pentandionas	0.782	0.878652	87.8652	84.2322	7.49054		2,3-Heptanedione	50.86	3.73388
	0.794	0.892135	89.2135				3,4-Hexanedione	61.8	5.8481
	0.673	0.75618	75.618				3-Hydroxy-3-methyl-2-butanone	7.6	1.29254
2,3-Heksandionas	0.566	0.635955	63.5955	64.9064	5.45648		Butan-3-one-2-yl butanoate	98.69	3.41974
	0.631	0.708989	70.8989				3-Mercapto-2-butanone	3.93	1.1123
	0.536	0.602247	60.2247				3-Bromo-2-butanone	10.6	2.65019
2,3-Heptandionas	0.491	0.551685	55.1685	50.8614	3.73388
	0.432	0.485393	48.5393
	0.435	0.488764	48.8764
3,4-Heksandionas	0.577	0.648315	64.8315	61.7978	5.8481
	0.49	0.550562	55.0562
	0.583	0.655056	65.5056
3-Hidroksi-3-metilbutanonas	0.079	0.088764	8.8764	7.603	1.29254
	0.068	0.0764045	7.64045
	0.056	0.0629213	6.29213
Butan-3-ono-2-il-butanoatas	0.889	0.998876	99.8876	98.6891	3.41974
	0.844	0.948315	94.8315
	0.902	1.01348	101.348
3-Merkapto-2-butanonas	0.028	0.0314607	3.14607	3.93258	1.1123
	0.042	0.047191	4.7191
Acetonas		0	1.8	1.8	0
3-Bromo-2-butanonas	0.072	0.0808989	8.08989	10.5993	2.65019
	0.119	0.133708	13.3708
	0.092	0.103371	10.3371
